# Supplementary material for: Diversity and evolution of computationally predicted T cell epitopes against human respiratory syncytial virus
Source: PLoS Comput Biol. 2023 Jan 10;19(1):e1010360. doi: 10.1371/journal.pcbi.1010360 (PMC9870173; doi:10.1371/journal.pcbi.1010360)
Supplement: S1 File — (CSV) [file pcbi.1010360.s002.csv]

subtype	protein	NCBI Accession No.
RSV-A	F	AB848369
RSV-A	F	AB848370
RSV-A	F	AB848371
RSV-A	F	AB848373
RSV-A	F	FJ948820
RSV-A	F	JF503243
RSV-A	F	JF714709
RSV-A	F	JF714710
RSV-A	F	JF920046
RSV-A	F	JF920047
RSV-A	F	JF920048
RSV-A	F	JF920049
RSV-A	F	JF920051
RSV-A	F	JF920054
RSV-A	F	JF920056
RSV-A	F	JF920057
RSV-A	F	JF920062
RSV-A	F	JF920063
RSV-A	F	JF920065
RSV-A	F	JF920066
RSV-A	F	JN257682
RSV-A	F	JN257683
RSV-A	F	JN257684
RSV-A	F	JN257685
RSV-A	F	JN257686
RSV-A	F	JN257687
RSV-A	F	JN257688
RSV-A	F	JN257689
RSV-A	F	JN257690
RSV-A	F	JN257691
RSV-A	F	JN257692
RSV-A	F	JQ901447
RSV-A	F	JQ901448
RSV-A	F	JQ901449
RSV-A	F	JQ901450
RSV-A	F	JQ901451
RSV-A	F	JQ901452
RSV-A	F	JQ901453
RSV-A	F	JQ901454
RSV-A	F	JQ901455
RSV-A	F	JQ901456
RSV-A	F	JQ901457
RSV-A	F	JQ901458
RSV-A	F	JX015479
RSV-A	F	JX015480
RSV-A	F	JX015482
RSV-A	F	JX015483
RSV-A	F	JX015484
RSV-A	F	JX015485
RSV-A	F	JX015486
RSV-A	F	JX015487
RSV-A	F	JX015488
RSV-A	F	JX015490
RSV-A	F	JX015493
RSV-A	F	JX015494
RSV-A	F	JX015495
RSV-A	F	JX015496
RSV-A	F	JX015497
RSV-A	F	JX015498
RSV-A	F	JX015499
RSV-A	F	JX069798
RSV-A	F	JX069799
RSV-A	F	JX069800
RSV-A	F	JX069801
RSV-A	F	JX069802
RSV-A	F	JX069803
RSV-A	F	JX171067
RSV-A	F	JX198105
RSV-A	F	JX198109
RSV-A	F	JX198110
RSV-A	F	JX198111
RSV-A	F	JX198112
RSV-A	F	JX198113
RSV-A	F	JX198114
RSV-A	F	JX198115
RSV-A	F	JX198116
RSV-A	F	JX198117
RSV-A	F	JX198118
RSV-A	F	JX198119
RSV-A	F	JX198120
RSV-A	F	JX198121
RSV-A	F	JX198122
RSV-A	F	JX198123
RSV-A	F	JX198125
RSV-A	F	JX198126
RSV-A	F	JX198127
RSV-A	F	JX198128
RSV-A	F	JX198129
RSV-A	F	JX198131
RSV-A	F	JX198132
RSV-A	F	JX198133
RSV-A	F	JX198134
RSV-A	F	JX198135
RSV-A	F	JX198136
RSV-A	F	JX198137
RSV-A	F	JX198138
RSV-A	F	JX198139
RSV-A	F	JX482018
RSV-A	F	JX482019
RSV-A	F	JX482021
RSV-A	F	JX482023
RSV-A	F	JX482025
RSV-A	F	JX482027
RSV-A	F	JX482028
RSV-A	F	JX482029
RSV-A	F	JX482030
RSV-A	F	JX482031
RSV-A	F	JX482032
RSV-A	F	JX482035
RSV-A	F	JX482037
RSV-A	F	JX482038
RSV-A	F	JX627336
RSV-A	F	JX682716
RSV-A	F	JX682717
RSV-A	F	JX682718
RSV-A	F	JX682719
RSV-A	F	JX682720
RSV-A	F	JX682722
RSV-A	F	JX682724
RSV-A	F	JX682726
RSV-A	F	JX682727
RSV-A	F	JX682730
RSV-A	F	JX682732
RSV-A	F	JX682733
RSV-A	F	JX682734
RSV-A	F	JX682735
RSV-A	F	JX682737
RSV-A	F	JX682738
RSV-A	F	JX682739
RSV-A	F	JX682740
RSV-A	F	JX682742
RSV-A	F	JX682744
RSV-A	F	JX682745
RSV-A	F	JX682746
RSV-A	F	JX682751
RSV-A	F	JX682752
RSV-A	F	JX682753
RSV-A	F	JX682756
RSV-A	F	JX682757
RSV-A	F	JX682758
RSV-A	F	JX682759
RSV-A	F	JX682760
RSV-A	F	JX682762
RSV-A	F	JX682763
RSV-A	F	JX682765
RSV-A	F	JX682766
RSV-A	F	JX682767
RSV-A	F	JX682768
RSV-A	F	JX682769
RSV-A	F	JX682770
RSV-A	F	JX682772
RSV-A	F	JX682773
RSV-A	F	JX682774
RSV-A	F	JX682775
RSV-A	F	JX682777
RSV-A	F	JX682778
RSV-A	F	JX682779
RSV-A	F	JX682781
RSV-A	F	JX682782
RSV-A	F	JX682784
RSV-A	F	JX682785
RSV-A	F	JX682786
RSV-A	F	JX682789
RSV-A	F	JX682790
RSV-A	F	JX682791
RSV-A	F	JX682795
RSV-A	F	JX682796
RSV-A	F	JX682797
RSV-A	F	KC618407
RSV-A	F	KC618408
RSV-A	F	KC618409
RSV-A	F	KC618410
RSV-A	F	KC731482
RSV-A	F	KC731483
RSV-A	F	KC978856
RSV-A	F	KF246594
RSV-A	F	KF246605
RSV-A	F	KF246608
RSV-A	F	KF246609
RSV-A	F	KF246614
RSV-A	F	KF246615
RSV-A	F	KF246619
RSV-A	F	KF246623
RSV-A	F	KF246643
RSV-A	F	KF246644
RSV-A	F	KF530260
RSV-A	F	KF530261
RSV-A	F	KF530268
RSV-A	F	KF826816
RSV-A	F	KF826817
RSV-A	F	KF826823
RSV-A	F	KF826824
RSV-A	F	KF826826
RSV-A	F	KF826827
RSV-A	F	KF826828
RSV-A	F	KF826830
RSV-A	F	KF826831
RSV-A	F	KF826832
RSV-A	F	KF826833
RSV-A	F	KF826836
RSV-A	F	KF826837
RSV-A	F	KF826838
RSV-A	F	KF826840
RSV-A	F	KF826841
RSV-A	F	KF826846
RSV-A	F	KF826847
RSV-A	F	KF826848
RSV-A	F	KF826850
RSV-A	F	KF826852
RSV-A	F	KF826854
RSV-A	F	KF826855
RSV-A	F	KF973340
RSV-A	F	KJ130649
RSV-A	F	KJ130653
RSV-A	F	KJ155694
RSV-A	F	KJ627248
RSV-A	F	KJ627250
RSV-A	F	KJ627252
RSV-A	F	KJ627255
RSV-A	F	KJ627256
RSV-A	F	KJ627257
RSV-A	F	KJ627258
RSV-A	F	KJ627259
RSV-A	F	KJ627260
RSV-A	F	KJ627263
RSV-A	F	KJ627264
RSV-A	F	KJ627266
RSV-A	F	KJ627267
RSV-A	F	KJ627271
RSV-A	F	KJ627272
RSV-A	F	KJ627274
RSV-A	F	KJ627276
RSV-A	F	KJ627282
RSV-A	F	KJ627284
RSV-A	F	KJ627286
RSV-A	F	KJ627288
RSV-A	F	KJ627289
RSV-A	F	KJ627290
RSV-A	F	KJ627291
RSV-A	F	KJ627293
RSV-A	F	KJ627294
RSV-A	F	KJ627296
RSV-A	F	KJ627300
RSV-A	F	KJ627304
RSV-A	F	KJ627305
RSV-A	F	KJ627307
RSV-A	F	KJ627311
RSV-A	F	KJ627312
RSV-A	F	KJ627314
RSV-A	F	KJ627315
RSV-A	F	KJ627316
RSV-A	F	KJ627318
RSV-A	F	KJ627319
RSV-A	F	KJ627320
RSV-A	F	KJ627321
RSV-A	F	KJ627322
RSV-A	F	KJ627324
RSV-A	F	KJ627327
RSV-A	F	KJ627328
RSV-A	F	KJ627333
RSV-A	F	KJ627336
RSV-A	F	KJ627338
RSV-A	F	KJ627339
RSV-A	F	KJ627343
RSV-A	F	KJ627350
RSV-A	F	KJ627351
RSV-A	F	KJ627352
RSV-A	F	KJ627353
RSV-A	F	KJ627360
RSV-A	F	KJ627361
RSV-A	F	KJ627369
RSV-A	F	KJ627370
RSV-A	F	KJ627371
RSV-A	F	KJ627374
RSV-A	F	KJ627647
RSV-A	F	KJ627649
RSV-A	F	KJ627652
RSV-A	F	KJ627653
RSV-A	F	KJ627654
RSV-A	F	KJ627656
RSV-A	F	KJ627663
RSV-A	F	KJ627668
RSV-A	F	KJ627670
RSV-A	F	KJ627672
RSV-A	F	KJ627676
RSV-A	F	KJ627677
RSV-A	F	KJ627680
RSV-A	F	KJ627681
RSV-A	F	KJ627682
RSV-A	F	KJ627685
RSV-A	F	KJ627690
RSV-A	F	KJ627693
RSV-A	F	KJ627697
RSV-A	F	KJ627699
RSV-A	F	KJ627700
RSV-A	F	KJ627701
RSV-A	F	KJ627705
RSV-A	F	KJ627709
RSV-A	F	KJ627711
RSV-A	F	KJ627712
RSV-A	F	KJ627714
RSV-A	F	KJ627717
RSV-A	F	KJ627723
RSV-A	F	KJ627726
RSV-A	F	KJ627732
RSV-A	F	KJ627733
RSV-A	F	KJ627740
RSV-A	F	KJ641590
RSV-A	F	KJ643487
RSV-A	F	KJ643489
RSV-A	F	KJ643492
RSV-A	F	KJ643493
RSV-A	F	KJ643498
RSV-A	F	KJ643504
RSV-A	F	KJ643516
RSV-A	F	KJ643529
RSV-A	F	KJ643539
RSV-A	F	KJ643548
RSV-A	F	KJ643561
RSV-A	F	KJ643577
RSV-A	F	KJ643585
RSV-A	F	KJ643589
RSV-A	F	KJ672427
RSV-A	F	KJ672428
RSV-A	F	KJ672429
RSV-A	F	KJ672432
RSV-A	F	KJ672440
RSV-A	F	KJ672441
RSV-A	F	KJ672442
RSV-A	F	KJ672455
RSV-A	F	KJ672464
RSV-A	F	KJ672465
RSV-A	F	KJ672469
RSV-A	F	KJ672471
RSV-A	F	KJ672474
RSV-A	F	KJ672475
RSV-A	F	KJ672478
RSV-A	F	KJ672483
RSV-A	F	KJ723462
RSV-A	F	KJ723464
RSV-A	F	KJ723472
RSV-A	F	KJ723473
RSV-A	F	KJ723474
RSV-A	F	KJ723475
RSV-A	F	KJ723478
RSV-A	F	KJ723486
RSV-A	F	KJ723487
RSV-A	F	KJ723489
RSV-A	F	KJ723490
RSV-A	F	KJ723492
RSV-A	F	KJ939936
RSV-A	F	KJ939939
RSV-A	F	KJ939941
RSV-A	F	KJ939942
RSV-A	F	KJ939943
RSV-A	F	KJ939944
RSV-A	F	KJ939946
RSV-A	F	KJ939947
RSV-A	F	KJ939948
RSV-A	F	KJ939949
RSV-A	F	KJ939950
RSV-A	F	KJ939951
RSV-A	F	KJ939952
RSV-A	F	KJ939953
RSV-A	F	KJ939954
RSV-A	F	KJ939955
RSV-A	F	KJ939956
RSV-A	F	KJ939958
RSV-A	F	KJ939959
RSV-A	F	KJ939960
RSV-A	F	KJ939961
RSV-A	F	KJ939965
RSV-A	F	KJ939967
RSV-A	F	KJ939968
RSV-A	F	KJ939969
RSV-A	F	KJ939970
RSV-A	F	KJ939971
RSV-A	F	KM042382
RSV-A	F	KM042384
RSV-A	F	KM042386
RSV-A	F	KM042388
RSV-A	F	KM042389
RSV-A	F	KM042390
RSV-A	F	KM042392
RSV-A	F	KM517572
RSV-A	F	KM578843
RSV-A	F	KP119747
RSV-A	F	KP218910
RSV-A	F	KP258696
RSV-A	F	KP258699
RSV-A	F	KP258700
RSV-A	F	KP258701
RSV-A	F	KP258703
RSV-A	F	KP258704
RSV-A	F	KP258707
RSV-A	F	KP258710
RSV-A	F	KP258717
RSV-A	F	KP258719
RSV-A	F	KP258722
RSV-A	F	KP258723
RSV-A	F	KP258725
RSV-A	F	KP258726
RSV-A	F	KP258727
RSV-A	F	KP258729
RSV-A	F	KP258732
RSV-A	F	KP258733
RSV-A	F	KP258734
RSV-A	F	KP258737
RSV-A	F	KP258741
RSV-A	F	KP258743
RSV-A	F	KP258744
RSV-A	F	KP317916
RSV-A	F	KP317921
RSV-A	F	KP317926
RSV-A	F	KP317933
RSV-A	F	KP317937
RSV-A	F	KP317942
RSV-A	F	KP317944
RSV-A	F	KP317949
RSV-A	F	KP317950
RSV-A	F	KP317951
RSV-A	F	KP317955
RSV-A	F	KP317956
RSV-A	F	KP663728
RSV-A	F	KP856968
RSV-A	F	KP856969
RSV-A	F	KT285064
RSV-A	F	KU316091
RSV-A	F	KU316092
RSV-A	F	KU316093
RSV-A	F	KU316096
RSV-A	F	KU316099
RSV-A	F	KU316103
RSV-A	F	KU316104
RSV-A	F	KU316106
RSV-A	F	KU316107
RSV-A	F	KU316109
RSV-A	F	KU316110
RSV-A	F	KU316112
RSV-A	F	KU316118
RSV-A	F	KU316119
RSV-A	F	KU316120
RSV-A	F	KU316121
RSV-A	F	KU316124
RSV-A	F	KU316126
RSV-A	F	KU316131
RSV-A	F	KU316133
RSV-A	F	KU316135
RSV-A	F	KU316137
RSV-A	F	KU316139
RSV-A	F	KU316141
RSV-A	F	KU316142
RSV-A	F	KU316143
RSV-A	F	KU316145
RSV-A	F	KU316146
RSV-A	F	KU316148
RSV-A	F	KU316149
RSV-A	F	KU316150
RSV-A	F	KU316153
RSV-A	F	KU316154
RSV-A	F	KU316157
RSV-A	F	KU316162
RSV-A	F	KU316165
RSV-A	F	KU316166
RSV-A	F	KU316167
RSV-A	F	KU316168
RSV-A	F	KU316171
RSV-A	F	KU316174
RSV-A	F	KU316176
RSV-A	F	KU316178
RSV-A	F	KU316180
RSV-A	F	KU950455
RSV-A	F	KU950456
RSV-A	F	KU950460
RSV-A	F	KU950472
RSV-A	F	KU950473
RSV-A	F	KU950479
RSV-A	F	KU950480
RSV-A	F	KU950483
RSV-A	F	KU950485
RSV-A	F	KU950486
RSV-A	F	KU950487
RSV-A	F	KU950491
RSV-A	F	KU950492
RSV-A	F	KU950501
RSV-A	F	KU950502
RSV-A	F	KU950507
RSV-A	F	KU950511
RSV-A	F	KU950513
RSV-A	F	KU950521
RSV-A	F	KU950524
RSV-A	F	KU950529
RSV-A	F	KU950531
RSV-A	F	KU950538
RSV-A	F	KU950541
RSV-A	F	KU950549
RSV-A	F	KU950550
RSV-A	F	KU950557
RSV-A	F	KU950561
RSV-A	F	KU950564
RSV-A	F	KU950567
RSV-A	F	KU950573
RSV-A	F	KU950581
RSV-A	F	KU950583
RSV-A	F	KU950585
RSV-A	F	KU950590
RSV-A	F	KU950594
RSV-A	F	KU950598
RSV-A	F	KU950610
RSV-A	F	KU950612
RSV-A	F	KU950616
RSV-A	F	KU950617
RSV-A	F	KU950623
RSV-A	F	KU950624
RSV-A	F	KU950627
RSV-A	F	KU950628
RSV-A	F	KU950629
RSV-A	F	KU950631
RSV-A	F	KU950636
RSV-A	F	KU950638
RSV-A	F	KU950642
RSV-A	F	KU950643
RSV-A	F	KU950649
RSV-A	F	KU950651
RSV-A	F	KU950652
RSV-A	F	KU950654
RSV-A	F	KU950655
RSV-A	F	KU950660
RSV-A	F	KU950661
RSV-A	F	KU950666
RSV-A	F	KU950667
RSV-A	F	KU950673
RSV-A	F	KU950677
RSV-A	F	KU950696
RSV-A	F	KX510137
RSV-A	F	KX510141
RSV-A	F	KX510157
RSV-A	F	KX510159
RSV-A	F	KX510170
RSV-A	F	KX510209
RSV-A	F	KX510233
RSV-A	F	KX510237
RSV-A	F	KX510243
RSV-A	F	KX510245
RSV-A	F	KX510247
RSV-A	F	KX510259
RSV-A	F	KX510261
RSV-A	F	KX655616
RSV-A	F	KX655623
RSV-A	F	KX655626
RSV-A	F	KX655627
RSV-A	F	KX655630
RSV-A	F	KX655631
RSV-A	F	KX655632
RSV-A	F	KX655635
RSV-A	F	KX655636
RSV-A	F	KX655637
RSV-A	F	KX655638
RSV-A	F	KX655639
RSV-A	F	KX655640
RSV-A	F	KX655643
RSV-A	F	KX655644
RSV-A	F	KX655647
RSV-A	F	KX655650
RSV-A	F	KX655656
RSV-A	F	KX655657
RSV-A	F	KX655658
RSV-A	F	KX655659
RSV-A	F	KX655662
RSV-A	F	KX655663
RSV-A	F	KX655665
RSV-A	F	KX655666
RSV-A	F	KX655670
RSV-A	F	KX655672
RSV-A	F	KX655677
RSV-A	F	KX655678
RSV-A	F	KX655679
RSV-A	F	KX655680
RSV-A	F	KX655682
RSV-A	F	KX655691
RSV-A	F	KX655692
RSV-A	F	KX655696
RSV-A	F	KX655699
RSV-A	F	KX765886
RSV-A	F	KX765891
RSV-A	F	KX765894
RSV-A	F	KX765896
RSV-A	F	KX765902
RSV-A	F	KX765910
RSV-A	F	KX765911
RSV-A	F	KX765914
RSV-A	F	KX765915
RSV-A	F	KX765916
RSV-A	F	KX765918
RSV-A	F	KX765924
RSV-A	F	KX765925
RSV-A	F	KX765928
RSV-A	F	KX765931
RSV-A	F	KX765932
RSV-A	F	KX765933
RSV-A	F	KX765934
RSV-A	F	KX765937
RSV-A	F	KX765938
RSV-A	F	KX765941
RSV-A	F	KX765942
RSV-A	F	KX765944
RSV-A	F	KX765946
RSV-A	F	KX765956
RSV-A	F	KX765958
RSV-A	F	KX765960
RSV-A	F	KX765970
RSV-A	F	KX765974
RSV-A	F	KX765977
RSV-A	F	KX858757
RSV-A	F	KX894796
RSV-A	F	KX894805
RSV-A	F	KX894806
RSV-A	F	KY296707
RSV-A	F	KY296708
RSV-A	F	KY296709
RSV-A	F	KY296710
RSV-A	F	KY296711
RSV-A	F	KY296712
RSV-A	F	KY296713
RSV-A	F	KY296714
RSV-A	F	KY296715
RSV-A	F	KY296716
RSV-A	F	KY296717
RSV-A	F	KY296718
RSV-A	F	KY296719
RSV-A	F	KY296720
RSV-A	F	KY296721
RSV-A	F	KY296722
RSV-A	F	KY296723
RSV-A	F	KY296724
RSV-A	F	KY296725
RSV-A	F	KY296726
RSV-A	F	KY296727
RSV-A	F	KY296728
RSV-A	F	KY296730
RSV-A	F	KY296733
RSV-A	F	KY296734
RSV-A	F	KY296735
RSV-A	F	KY296736
RSV-A	F	KY296739
RSV-A	F	KY296740
RSV-A	F	KY296741
RSV-A	F	KY296742
RSV-A	F	KY296743
RSV-A	F	KY296744
RSV-A	F	KY296745
RSV-A	F	KY296746
RSV-A	F	KY296747
RSV-A	F	KY296749
RSV-A	F	KY296750
RSV-A	F	KY296751
RSV-A	F	KY296752
RSV-A	F	KY296753
RSV-A	F	KY296754
RSV-A	F	KY296755
RSV-A	F	KY296756
RSV-A	F	KY296758
RSV-A	F	KY296760
RSV-A	F	KY296761
RSV-A	F	KY296762
RSV-A	F	KY296763
RSV-A	F	KY296764
RSV-A	F	KY296766
RSV-A	F	KY296767
RSV-A	F	KY296768
RSV-A	F	KY296770
RSV-A	F	KY296771
RSV-A	F	KY296772
RSV-A	F	KY296774
RSV-A	F	KY296775
RSV-A	F	KY296776
RSV-A	F	KY296778
RSV-A	F	KY296779
RSV-A	F	KY296780
RSV-A	F	KY296782
RSV-A	F	KY296786
RSV-A	F	KY296787
RSV-A	F	KY296789
RSV-A	F	KY296790
RSV-A	F	KY296794
RSV-A	F	KY296795
RSV-A	F	KY296796
RSV-A	F	KY296797
RSV-A	F	KY460517
RSV-A	F	KY654506
RSV-A	F	KY654508
RSV-A	F	KY654509
RSV-A	F	KY654511
RSV-A	F	KY654514
RSV-A	F	KY654515
RSV-A	F	KY654516
RSV-A	F	KY782635
RSV-A	F	KY883567
RSV-A	F	KY883572
RSV-A	F	KY967362
RSV-A	F	KY967363
RSV-A	F	KY967364
RSV-A	F	KY982517
RSV-A	F	LC337809
RSV-A	F	LC337810
RSV-A	F	LC337811
RSV-A	F	LC337812
RSV-A	F	LC337813
RSV-A	F	LC337814
RSV-A	F	LC337815
RSV-A	F	LC337816
RSV-A	F	LC337817
RSV-A	F	LC337818
RSV-A	F	LC337819
RSV-A	F	LC337820
RSV-A	F	LC337822
RSV-A	F	LC337823
RSV-A	F	LC337824
RSV-A	F	LC337825
RSV-A	F	LC337827
RSV-A	F	LC337828
RSV-A	F	LC337829
RSV-A	F	LC337830
RSV-A	F	LC337831
RSV-A	F	LC337833
RSV-A	F	LC337834
RSV-A	F	LC337835
RSV-A	F	LC337836
RSV-A	F	LC337838
RSV-A	F	LC337839
RSV-A	F	LC337840
RSV-A	F	LC337841
RSV-A	F	LC337842
RSV-A	F	LC337843
RSV-A	F	LC337845
RSV-A	F	LC337847
RSV-A	F	LC337848
RSV-A	F	LC337849
RSV-A	F	LC337850
RSV-A	F	LC337851
RSV-A	F	LC337852
RSV-A	F	LC337853
RSV-A	F	LC337855
RSV-A	F	LC337857
RSV-A	F	LC337858
RSV-A	F	LC337860
RSV-A	F	LC337864
RSV-A	F	LC337865
RSV-A	F	LC337867
RSV-A	F	LC337868
RSV-A	F	LC337871
RSV-A	F	LC337873
RSV-A	F	LC337874
RSV-A	F	LC337875
RSV-A	F	LC337876
RSV-A	F	LC337877
RSV-A	F	LC337880
RSV-A	F	LC337887
RSV-A	F	LC337888
RSV-A	F	LC337889
RSV-A	F	LC337890
RSV-A	F	LC337891
RSV-A	F	LC337892
RSV-A	F	LC337893
RSV-A	F	LC337895
RSV-A	F	LC337896
RSV-A	F	LC337898
RSV-A	F	LC337899
RSV-A	F	LC337900
RSV-A	F	LC337901
RSV-A	F	LC337903
RSV-A	F	LC337905
RSV-A	F	LC337906
RSV-A	F	LC337907
RSV-A	F	LC337908
RSV-A	F	LC337909
RSV-A	F	LC337910
RSV-A	F	LC337911
RSV-A	F	LC337912
RSV-A	F	LC337913
RSV-A	F	LC337914
RSV-A	F	LC337915
RSV-A	F	LC337916
RSV-A	F	LC337917
RSV-A	F	LC337918
RSV-A	F	LC337919
RSV-A	F	LC365787
RSV-A	F	LC365788
RSV-A	F	LC365789
RSV-A	F	LC365793
RSV-A	F	LC365794
RSV-A	F	LC365795
RSV-A	F	LC365796
RSV-A	F	LC365797
RSV-A	F	LC365799
RSV-A	F	LC365800
RSV-A	F	LC365802
RSV-A	F	LC365803
RSV-A	F	LC365804
RSV-A	F	LC365805
RSV-A	F	LC365806
RSV-A	F	LC365807
RSV-A	F	LC365808
RSV-A	F	LC365809
RSV-A	F	LC365810
RSV-A	F	LC365811
RSV-A	F	LC365812
RSV-A	F	LC365814
RSV-A	F	LC365815
RSV-A	F	LC365816
RSV-A	F	LC365817
RSV-A	F	LC365818
RSV-A	F	LC365819
RSV-A	F	LC365821
RSV-A	F	LC365822
RSV-A	F	LC365824
RSV-A	F	LC365825
RSV-A	F	LC365827
RSV-A	F	LC365828
RSV-A	F	LC365830
RSV-A	F	LC365831
RSV-A	F	LC365832
RSV-A	F	LC365833
RSV-A	F	LC365834
RSV-A	F	LC365835
RSV-A	F	LC365838
RSV-A	F	LC365839
RSV-A	F	LC365840
RSV-A	F	LC365841
RSV-A	F	LC365842
RSV-A	F	LC365843
RSV-A	F	LC365844
RSV-A	F	LC365845
RSV-A	F	LC365846
RSV-A	F	LC365848
RSV-A	F	LC365851
RSV-A	F	LC365852
RSV-A	F	LC365853
RSV-A	F	LC365854
RSV-A	F	LC365855
RSV-A	F	LC365858
RSV-A	F	LC365859
RSV-A	F	LC365862
RSV-A	F	LC365863
RSV-A	F	LC365864
RSV-A	F	LC365866
RSV-A	F	LC365867
RSV-A	F	LC365868
RSV-A	F	LC365869
RSV-A	F	LC365870
RSV-A	F	LC365871
RSV-A	F	LC365872
RSV-A	F	LC365875
RSV-A	F	LC365876
RSV-A	F	LC365877
RSV-A	F	LC365878
RSV-A	F	LC365879
RSV-A	F	LC365880
RSV-A	F	LC365881
RSV-A	F	LC365882
RSV-A	F	LC365883
RSV-A	F	LC365884
RSV-A	F	LC365885
RSV-A	F	LC365886
RSV-A	F	LC365890
RSV-A	F	LC365891
RSV-A	F	LC365894
RSV-A	F	LC365895
RSV-A	F	LC365896
RSV-A	F	LC365898
RSV-A	F	LC365899
RSV-A	F	LC365900
RSV-A	F	LC365901
RSV-A	F	LC365902
RSV-A	F	LC365903
RSV-A	F	LC365904
RSV-A	F	LC365905
RSV-A	F	LC365906
RSV-A	F	LC365907
RSV-A	F	LC365908
RSV-A	F	LC365909
RSV-A	F	LC365910
RSV-A	F	LC365911
RSV-A	F	LC365912
RSV-A	F	LC365914
RSV-A	F	LC365915
RSV-A	F	LC365916
RSV-A	F	LC367132
RSV-A	F	LC367134
RSV-A	F	LC367135
RSV-A	F	LC367136
RSV-A	F	LC367137
RSV-A	F	LC367138
RSV-A	F	LC367140
RSV-A	F	LC367142
RSV-A	F	LC367143
RSV-A	F	LC367144
RSV-A	F	LC367146
RSV-A	F	LC367147
RSV-A	F	LC367148
RSV-A	F	LC367149
RSV-A	F	LC367150
RSV-A	F	LC367151
RSV-A	F	LC367152
RSV-A	F	LC367153
RSV-A	F	LC367157
RSV-A	F	LC367161
RSV-A	F	LC367162
RSV-A	F	LC367163
RSV-A	F	LC367164
RSV-A	F	LC367165
RSV-A	F	LC367166
RSV-A	F	LC367169
RSV-A	F	LC367172
RSV-A	F	LC367174
RSV-A	F	LC367176
RSV-A	F	LC367177
RSV-A	F	LC367178
RSV-A	F	LC367179
RSV-A	F	LC367180
RSV-A	F	LC367182
RSV-A	F	LC367184
RSV-A	F	LC367185
RSV-A	F	LC367186
RSV-A	F	LC367190
RSV-A	F	LC367192
RSV-A	F	LC367193
RSV-A	F	LC367194
RSV-A	F	LC367195
RSV-A	F	LC367196
RSV-A	F	LC367197
RSV-A	F	LC367199
RSV-A	F	LC367200
RSV-A	F	LC367201
RSV-A	F	LC367203
RSV-A	F	LC367204
RSV-A	F	LC367206
RSV-A	F	LC367207
RSV-A	F	LC367208
RSV-A	F	LC367210
RSV-A	F	LC367212
RSV-A	F	LC367213
RSV-A	F	LC367214
RSV-A	F	LC367215
RSV-A	F	LC367218
RSV-A	F	LC367219
RSV-A	F	LC377911
RSV-A	F	LC474556
RSV-A	F	LC474557
RSV-A	F	LC474558
RSV-A	F	MF001038
RSV-A	F	MF001039
RSV-A	F	MF001041
RSV-A	F	MF001043
RSV-A	F	MF001047
RSV-A	F	MF001050
RSV-A	F	MF001052
RSV-A	F	MF001053
RSV-A	F	MF001054
RSV-A	F	MF145161
RSV-A	F	MF145162
RSV-A	F	MF145163
RSV-A	F	MF145164
RSV-A	F	MF145165
RSV-A	F	MF145166
RSV-A	F	MF145167
RSV-A	F	MF145168
RSV-A	F	MF145169
RSV-A	F	MF145170
RSV-A	F	MF145171
RSV-A	F	MF145172
RSV-A	F	MF145173
RSV-A	F	MF145174
RSV-A	F	MF145175
RSV-A	F	MF145177
RSV-A	F	MF145178
RSV-A	F	MF145180
RSV-A	F	MF145183
RSV-A	F	MF145184
RSV-A	F	MF145187
RSV-A	F	MF145188
RSV-A	F	MF145189
RSV-A	F	MF361899
RSV-A	F	MF361902
RSV-A	F	MF361904
RSV-A	F	MF445903
RSV-A	F	MF445910
RSV-A	F	MF445911
RSV-A	F	MF445913
RSV-A	F	MF445914
RSV-A	F	MF445918
RSV-A	F	MF445919
RSV-A	F	MF445920
RSV-A	F	MF445922
RSV-A	F	MF445924
RSV-A	F	MF445925
RSV-A	F	MF445926
RSV-A	F	MF445927
RSV-A	F	MF445929
RSV-A	F	MF445930
RSV-A	F	MF445931
RSV-A	F	MF445933
RSV-A	F	MF445934
RSV-A	F	MF445935
RSV-A	F	MF445936
RSV-A	F	MF445937
RSV-A	F	MF445938
RSV-A	F	MF445939
RSV-A	F	MF445941
RSV-A	F	MF445943
RSV-A	F	MF445944
RSV-A	F	MF445945
RSV-A	F	MF445946
RSV-A	F	MF445947
RSV-A	F	MF445948
RSV-A	F	MF445950
RSV-A	F	MF445951
RSV-A	F	MF445952
RSV-A	F	MF445953
RSV-A	F	MF445954
RSV-A	F	MF445955
RSV-A	F	MF445956
RSV-A	F	MF445957
RSV-A	F	MF445958
RSV-A	F	MF445959
RSV-A	F	MF445960
RSV-A	F	MF445961
RSV-A	F	MF445962
RSV-A	F	MF445963
RSV-A	F	MF445964
RSV-A	F	MF445966
RSV-A	F	MF445967
RSV-A	F	MF445968
RSV-A	F	MF445969
RSV-A	F	MF445970
RSV-A	F	MF445971
RSV-A	F	MF445972
RSV-A	F	MF445973
RSV-A	F	MF445974
RSV-A	F	MF445975
RSV-A	F	MF614946
RSV-A	F	MF614947
RSV-A	F	MF978510
RSV-A	F	MF978511
RSV-A	F	MF978512
RSV-A	F	MF978513
RSV-A	F	MF978514
RSV-A	F	MF978515
RSV-A	F	MF978516
RSV-A	F	MF978517
RSV-A	F	MF978518
RSV-A	F	MF978519
RSV-A	F	MF978520
RSV-A	F	MF978521
RSV-A	F	MF978522
RSV-A	F	MF978523
RSV-A	F	MF978524
RSV-A	F	MF978526
RSV-A	F	MF978527
RSV-A	F	MF978529
RSV-A	F	MF978530
RSV-A	F	MF978531
RSV-A	F	MF978532
RSV-A	F	MF978533
RSV-A	F	MF978535
RSV-A	F	MF978536
RSV-A	F	MF978537
RSV-A	F	MF978538
RSV-A	F	MF978539
RSV-A	F	MF978540
RSV-A	F	MF978541
RSV-A	F	MF978542
RSV-A	F	MF978544
RSV-A	F	MF978545
RSV-A	F	MF978546
RSV-A	F	MF978548
RSV-A	F	MF978549
RSV-A	F	MF978550
RSV-A	F	MF978551
RSV-A	F	MF978552
RSV-A	F	MF978553
RSV-A	F	MF978554
RSV-A	F	MF978555
RSV-A	F	MF978556
RSV-A	F	MF978557
RSV-A	F	MF978558
RSV-A	F	MF978560
RSV-A	F	MF978561
RSV-A	F	MF978562
RSV-A	F	MF978563
RSV-A	F	MF978564
RSV-A	F	MF978565
RSV-A	F	MF978566
RSV-A	F	MF978567
RSV-A	F	MF978570
RSV-A	F	MF978571
RSV-A	F	MF978572
RSV-A	F	MF978573
RSV-A	F	MF978575
RSV-A	F	MF978577
RSV-A	F	MF978578
RSV-A	F	MF978579
RSV-A	F	MF978580
RSV-A	F	MF978581
RSV-A	F	MF978582
RSV-A	F	MF978583
RSV-A	F	MF978584
RSV-A	F	MF978585
RSV-A	F	MF978586
RSV-A	F	MF978588
RSV-A	F	MF978589
RSV-A	F	MF978590
RSV-A	F	MF978591
RSV-A	F	MF978592
RSV-A	F	MF978593
RSV-A	F	MF978596
RSV-A	F	MF978597
RSV-A	F	MF978598
RSV-A	F	MF978602
RSV-A	F	MF978603
RSV-A	F	MF978606
RSV-A	F	MF978608
RSV-A	F	MF978609
RSV-A	F	MF978610
RSV-A	F	MF978611
RSV-A	F	MF978612
RSV-A	F	MF978613
RSV-A	F	MF978614
RSV-A	F	MF978615
RSV-A	F	MF978617
RSV-A	F	MF978618
RSV-A	F	MF978619
RSV-A	F	MF978620
RSV-A	F	MF978621
RSV-A	F	MF978622
RSV-A	F	MF978623
RSV-A	F	MF978624
RSV-A	F	MF978625
RSV-A	F	MF978627
RSV-A	F	MF978628
RSV-A	F	MF978629
RSV-A	F	MF978630
RSV-A	F	MF978631
RSV-A	F	MF978633
RSV-A	F	MF978634
RSV-A	F	MF978638
RSV-A	F	MF978639
RSV-A	F	MF978640
RSV-A	F	MF978642
RSV-A	F	MF978643
RSV-A	F	MF978645
RSV-A	F	MF978646
RSV-A	F	MF978647
RSV-A	F	MF978648
RSV-A	F	MF978649
RSV-A	F	MF978650
RSV-A	F	MF978651
RSV-A	F	MF978652
RSV-A	F	MF978653
RSV-A	F	MF978654
RSV-A	F	MF978655
RSV-A	F	MF978656
RSV-A	F	MF978657
RSV-A	F	MF978658
RSV-A	F	MF978659
RSV-A	F	MF978660
RSV-A	F	MF978661
RSV-A	F	MF978662
RSV-A	F	MF978663
RSV-A	F	MF978664
RSV-A	F	MF978665
RSV-A	F	MF978666
RSV-A	F	MF978667
RSV-A	F	MF978668
RSV-A	F	MF978669
RSV-A	F	MF978670
RSV-A	F	MF978671
RSV-A	F	MF978672
RSV-A	F	MF978674
RSV-A	F	MF978675
RSV-A	F	MF978676
RSV-A	F	MF978677
RSV-A	F	MF978678
RSV-A	F	MF978679
RSV-A	F	MF978680
RSV-A	F	MF978681
RSV-A	F	MF978682
RSV-A	F	MF978683
RSV-A	F	MF978684
RSV-A	F	MF978685
RSV-A	F	MF978686
RSV-A	F	MF978687
RSV-A	F	MF978690
RSV-A	F	MF978691
RSV-A	F	MF978692
RSV-A	F	MG027860
RSV-A	F	MG027862
RSV-A	F	MG431254
RSV-A	F	MG431255
RSV-A	F	MG642028
RSV-A	F	MG642030
RSV-A	F	MG642031
RSV-A	F	MG642034
RSV-A	F	MG642035
RSV-A	F	MG642048
RSV-A	F	MG642050
RSV-A	F	MG642052
RSV-A	F	MG642055
RSV-A	F	MG642061
RSV-A	F	MG642063
RSV-A	F	MG642067
RSV-A	F	MG642070
RSV-A	F	MG642074
RSV-A	F	MG642075
RSV-A	F	MG642077
RSV-A	F	MG642081
RSV-A	F	MG642083
RSV-A	F	MG773267
RSV-A	F	MG773269
RSV-A	F	MG793382
RSV-A	F	MG813979
RSV-A	F	MG813982
RSV-A	F	MG813984
RSV-A	F	MG813987
RSV-A	F	MG813991
RSV-A	F	MG839543
RSV-A	F	MG839546
RSV-A	F	MH181878
RSV-A	F	MH181879
RSV-A	F	MH181880
RSV-A	F	MH181882
RSV-A	F	MH181885
RSV-A	F	MH181886
RSV-A	F	MH181887
RSV-A	F	MH181888
RSV-A	F	MH181891
RSV-A	F	MH181893
RSV-A	F	MH181895
RSV-A	F	MH181897
RSV-A	F	MH181898
RSV-A	F	MH181899
RSV-A	F	MH181902
RSV-A	F	MH181903
RSV-A	F	MH181904
RSV-A	F	MH181905
RSV-A	F	MH181906
RSV-A	F	MH181907
RSV-A	F	MH181908
RSV-A	F	MH181910
RSV-A	F	MH181911
RSV-A	F	MH181915
RSV-A	F	MH181916
RSV-A	F	MH181918
RSV-A	F	MH181920
RSV-A	F	MH181922
RSV-A	F	MH181923
RSV-A	F	MH181927
RSV-A	F	MH181929
RSV-A	F	MH181933
RSV-A	F	MH181934
RSV-A	F	MH181935
RSV-A	F	MH181936
RSV-A	F	MH181938
RSV-A	F	MH181940
RSV-A	F	MH181943
RSV-A	F	MH181946
RSV-A	F	MH181949
RSV-A	F	MH181953
RSV-A	F	MH181954
RSV-A	F	MH181958
RSV-A	F	MH181960
RSV-A	F	MH181971
RSV-A	F	MH181973
RSV-A	F	MH181976
RSV-A	F	MH181977
RSV-A	F	MH181984
RSV-A	F	MH181987
RSV-A	F	MH181988
RSV-A	F	MH181990
RSV-A	F	MH181991
RSV-A	F	MH181992
RSV-A	F	MH181993
RSV-A	F	MH181997
RSV-A	F	MH181998
RSV-A	F	MH181999
RSV-A	F	MH182000
RSV-A	F	MH182001
RSV-A	F	MH182002
RSV-A	F	MH182003
RSV-A	F	MH182005
RSV-A	F	MH182008
RSV-A	F	MH182012
RSV-A	F	MH182015
RSV-A	F	MH182018
RSV-A	F	MH182021
RSV-A	F	MH182023
RSV-A	F	MH182024
RSV-A	F	MH182026
RSV-A	F	MH182028
RSV-A	F	MH182029
RSV-A	F	MH182030
RSV-A	F	MH182032
RSV-A	F	MH182035
RSV-A	F	MH182037
RSV-A	F	MH182038
RSV-A	F	MH182039
RSV-A	F	MH182040
RSV-A	F	MH182041
RSV-A	F	MH182045
RSV-A	F	MH182046
RSV-A	F	MH182048
RSV-A	F	MH182052
RSV-A	F	MH182054
RSV-A	F	MH182055
RSV-A	F	MH182056
RSV-A	F	MH182057
RSV-A	F	MH182058
RSV-A	F	MH182059
RSV-A	F	MH182060
RSV-A	F	MH182061
RSV-A	F	MH187282
RSV-A	F	MH187283
RSV-A	F	MH187284
RSV-A	F	MH187285
RSV-A	F	MH187286
RSV-A	F	MH187287
RSV-A	F	MH187288
RSV-A	F	MH187290
RSV-A	F	MH187291
RSV-A	F	MH187292
RSV-A	F	MH187293
RSV-A	F	MH187294
RSV-A	F	MH187295
RSV-A	F	MH187296
RSV-A	F	MH187297
RSV-A	F	MH187298
RSV-A	F	MH187299
RSV-A	F	MH187300
RSV-A	F	MH187301
RSV-A	F	MH187302
RSV-A	F	MH187303
RSV-A	F	MH187304
RSV-A	F	MH187305
RSV-A	F	MH187306
RSV-A	F	MH187307
RSV-A	F	MH187308
RSV-A	F	MH279547
RSV-A	F	MH290724
RSV-A	F	MH383066
RSV-A	F	MH447951
RSV-A	F	MH447952
RSV-A	F	MH447955
RSV-A	F	MH447956
RSV-A	F	MH447957
RSV-A	F	MH447958
RSV-A	F	MH447959
RSV-A	F	MH447960
RSV-A	F	MH760588
RSV-A	F	MH760589
RSV-A	F	MH760590
RSV-A	F	MH760591
RSV-A	F	MH760592
RSV-A	F	MH760593
RSV-A	F	MH760594
RSV-A	F	MH760595
RSV-A	F	MH760597
RSV-A	F	MH760598
RSV-A	F	MH760599
RSV-A	F	MH760600
RSV-A	F	MH760601
RSV-A	F	MH760602
RSV-A	F	MH760603
RSV-A	F	MH760604
RSV-A	F	MH760605
RSV-A	F	MH760606
RSV-A	F	MH760607
RSV-A	F	MH760608
RSV-A	F	MH760609
RSV-A	F	MH760610
RSV-A	F	MH760611
RSV-A	F	MH760612
RSV-A	F	MH760613
RSV-A	F	MH760616
RSV-A	F	MH760617
RSV-A	F	MH760619
RSV-A	F	MH760620
RSV-A	F	MH760621
RSV-A	F	MH760622
RSV-A	F	MH760623
RSV-A	F	MH760624
RSV-A	F	MH760625
RSV-A	F	MH760627
RSV-A	F	MH760628
RSV-A	F	MH760629
RSV-A	F	MH760630
RSV-A	F	MH760631
RSV-A	F	MH760632
RSV-A	F	MH760633
RSV-A	F	MH760634
RSV-A	F	MH760635
RSV-A	F	MH760636
RSV-A	F	MH760638
RSV-A	F	MH760640
RSV-A	F	MH760641
RSV-A	F	MH760642
RSV-A	F	MH760643
RSV-A	F	MH760644
RSV-A	F	MH760646
RSV-A	F	MH760647
RSV-A	F	MH760648
RSV-A	F	MH760649
RSV-A	F	MK109773
RSV-A	F	MK109774
RSV-A	F	MK109775
RSV-A	F	MK109776
RSV-A	F	MK109785
RSV-A	F	MK109787
RSV-A	F	MK167035
RSV-A	F	MK167036
RSV-A	F	MK749867
RSV-A	F	MK749884
RSV-A	F	MK749890
RSV-A	F	MK749893
RSV-A	F	MK749895
RSV-A	F	MK749911
RSV-A	F	MK749912
RSV-A	F	MK749913
RSV-A	F	MK749917
RSV-A	F	MN251607
RSV-A	F	MN306017
RSV-A	F	MN306021
RSV-A	F	MN306029
RSV-A	F	MN306030
RSV-A	F	MN306031
RSV-A	F	MN306045
RSV-A	F	MN306048
RSV-A	F	MN306050
RSV-A	F	MN310477
RSV-A	F	MN630090
RSV-A	F	MN630091
RSV-A	F	MN630092
RSV-A	F	MN630093
RSV-A	F	MN630094
RSV-A	F	MN630095
RSV-A	F	MN630097
RSV-A	F	MN630098
RSV-A	F	MN630100
RSV-A	F	MN630101
RSV-A	F	MN630102
RSV-A	F	MN630103
RSV-A	F	MN630105
RSV-A	F	MT422269
RSV-A	F	MT422270
RSV-A	F	MT422273
RSV-A	G	AB754590
RSV-A	G	AB761609
RSV-A	G	AB761610
RSV-A	G	AB761611
RSV-A	G	AB846651
RSV-A	G	AB846652
RSV-A	G	AB846654
RSV-A	G	AB846655
RSV-A	G	AB846656
RSV-A	G	AB846657
RSV-A	G	AB846662
RSV-A	G	FJ157343
RSV-A	G	FJ157344
RSV-A	G	FJ157345
RSV-A	G	FJ157346
RSV-A	G	FJ157348
RSV-A	G	FJ948820
RSV-A	G	HQ699263
RSV-A	G	HQ699264
RSV-A	G	HQ699265
RSV-A	G	HQ699266
RSV-A	G	HQ699267
RSV-A	G	HQ699268
RSV-A	G	HQ699269
RSV-A	G	HQ699270
RSV-A	G	HQ699271
RSV-A	G	HQ699272
RSV-A	G	HQ699273
RSV-A	G	HQ699274
RSV-A	G	HQ699275
RSV-A	G	HQ699276
RSV-A	G	HQ699277
RSV-A	G	HQ699278
RSV-A	G	HQ699279
RSV-A	G	HQ699280
RSV-A	G	HQ699281
RSV-A	G	HQ699282
RSV-A	G	HQ699283
RSV-A	G	HQ699284
RSV-A	G	HQ699285
RSV-A	G	HQ699286
RSV-A	G	JF714705
RSV-A	G	JF714706
RSV-A	G	JF920046
RSV-A	G	JF920047
RSV-A	G	JF920049
RSV-A	G	JF920051
RSV-A	G	JF920053
RSV-A	G	JF920054
RSV-A	G	JF920055
RSV-A	G	JF920057
RSV-A	G	JF920062
RSV-A	G	JF920065
RSV-A	G	JF979145
RSV-A	G	JF979147
RSV-A	G	JF979148
RSV-A	G	JF979149
RSV-A	G	JF979151
RSV-A	G	JF979152
RSV-A	G	JF979153
RSV-A	G	JF979155
RSV-A	G	JF979156
RSV-A	G	JF979157
RSV-A	G	JQ901448
RSV-A	G	JQ901449
RSV-A	G	JQ901450
RSV-A	G	JQ901451
RSV-A	G	JQ901452
RSV-A	G	JQ901453
RSV-A	G	JQ901454
RSV-A	G	JQ901455
RSV-A	G	JQ901456
RSV-A	G	JQ901457
RSV-A	G	JX015479
RSV-A	G	JX015480
RSV-A	G	JX015481
RSV-A	G	JX015482
RSV-A	G	JX015484
RSV-A	G	JX015485
RSV-A	G	JX015486
RSV-A	G	JX015487
RSV-A	G	JX015488
RSV-A	G	JX015489
RSV-A	G	JX015490
RSV-A	G	JX015493
RSV-A	G	JX015494
RSV-A	G	JX015495
RSV-A	G	JX015496
RSV-A	G	JX015497
RSV-A	G	JX015498
RSV-A	G	JX015499
RSV-A	G	JX069798
RSV-A	G	JX069799
RSV-A	G	JX069800
RSV-A	G	JX069801
RSV-A	G	JX069802
RSV-A	G	JX198107
RSV-A	G	JX198108
RSV-A	G	JX198109
RSV-A	G	JX198110
RSV-A	G	JX198111
RSV-A	G	JX198112
RSV-A	G	JX198113
RSV-A	G	JX198114
RSV-A	G	JX198115
RSV-A	G	JX198116
RSV-A	G	JX198117
RSV-A	G	JX198118
RSV-A	G	JX198120
RSV-A	G	JX198122
RSV-A	G	JX198123
RSV-A	G	JX198124
RSV-A	G	JX198126
RSV-A	G	JX198128
RSV-A	G	JX198129
RSV-A	G	JX198130
RSV-A	G	JX198131
RSV-A	G	JX198132
RSV-A	G	JX198133
RSV-A	G	JX198134
RSV-A	G	JX198135
RSV-A	G	JX198136
RSV-A	G	JX198137
RSV-A	G	JX198138
RSV-A	G	JX198139
RSV-A	G	JX627336
RSV-A	G	JX976356
RSV-A	G	JX976358
RSV-A	G	JX976359
RSV-A	G	JX976360
RSV-A	G	JX976361
RSV-A	G	JX976363
RSV-A	G	JX976364
RSV-A	G	JX976365
RSV-A	G	KC283041
RSV-A	G	KC283043
RSV-A	G	KC283044
RSV-A	G	KC297233
RSV-A	G	KC297234
RSV-A	G	KC297235
RSV-A	G	KC297236
RSV-A	G	KC297238
RSV-A	G	KC297239
RSV-A	G	KC297241
RSV-A	G	KC297245
RSV-A	G	KC297246
RSV-A	G	KC297248
RSV-A	G	KC297249
RSV-A	G	KC297251
RSV-A	G	KC297254
RSV-A	G	KC297256
RSV-A	G	KC297257
RSV-A	G	KC297258
RSV-A	G	KC297261
RSV-A	G	KC297262
RSV-A	G	KC297264
RSV-A	G	KC297265
RSV-A	G	KC297268
RSV-A	G	KC297274
RSV-A	G	KC297275
RSV-A	G	KC297276
RSV-A	G	KC297277
RSV-A	G	KC297278
RSV-A	G	KC297282
RSV-A	G	KC297287
RSV-A	G	KC297288
RSV-A	G	KC297292
RSV-A	G	KC297293
RSV-A	G	KC297295
RSV-A	G	KC297296
RSV-A	G	KC297298
RSV-A	G	KC297299
RSV-A	G	KC297300
RSV-A	G	KC297303
RSV-A	G	KC297304
RSV-A	G	KC297305
RSV-A	G	KC297308
RSV-A	G	KC297309
RSV-A	G	KC297310
RSV-A	G	KC297311
RSV-A	G	KC297312
RSV-A	G	KC297313
RSV-A	G	KC297315
RSV-A	G	KC297316
RSV-A	G	KC297317
RSV-A	G	KC297318
RSV-A	G	KC297320
RSV-A	G	KC297321
RSV-A	G	KC297322
RSV-A	G	KC297323
RSV-A	G	KC297324
RSV-A	G	KC297325
RSV-A	G	KC297326
RSV-A	G	KC297327
RSV-A	G	KC297328
RSV-A	G	KC297329
RSV-A	G	KC297330
RSV-A	G	KC297331
RSV-A	G	KC297333
RSV-A	G	KC297334
RSV-A	G	KC297335
RSV-A	G	KC297336
RSV-A	G	KC297338
RSV-A	G	KC297339
RSV-A	G	KC297342
RSV-A	G	KC297345
RSV-A	G	KC297346
RSV-A	G	KC297347
RSV-A	G	KC297348
RSV-A	G	KC297349
RSV-A	G	KC297351
RSV-A	G	KC297353
RSV-A	G	KC297354
RSV-A	G	KC297355
RSV-A	G	KC297357
RSV-A	G	KC297358
RSV-A	G	KC297359
RSV-A	G	KC297361
RSV-A	G	KC297362
RSV-A	G	KC297363
RSV-A	G	KC297364
RSV-A	G	KC297365
RSV-A	G	KC297366
RSV-A	G	KC297367
RSV-A	G	KC297368
RSV-A	G	KC297369
RSV-A	G	KC297370
RSV-A	G	KC297372
RSV-A	G	KC297373
RSV-A	G	KC297374
RSV-A	G	KC297376
RSV-A	G	KC297378
RSV-A	G	KC297380
RSV-A	G	KC297381
RSV-A	G	KC297382
RSV-A	G	KC297383
RSV-A	G	KC297384
RSV-A	G	KC297385
RSV-A	G	KC297388
RSV-A	G	KC297389
RSV-A	G	KC297392
RSV-A	G	KC297393
RSV-A	G	KC297394
RSV-A	G	KC297395
RSV-A	G	KC297396
RSV-A	G	KC297397
RSV-A	G	KC297399
RSV-A	G	KC297400
RSV-A	G	KC297401
RSV-A	G	KC297402
RSV-A	G	KC297403
RSV-A	G	KC297404
RSV-A	G	KC297405
RSV-A	G	KC297406
RSV-A	G	KC297407
RSV-A	G	KC297411
RSV-A	G	KC297412
RSV-A	G	KC297413
RSV-A	G	KC297414
RSV-A	G	KC297415
RSV-A	G	KC297416
RSV-A	G	KC297417
RSV-A	G	KC297418
RSV-A	G	KC297420
RSV-A	G	KC297421
RSV-A	G	KC559440
RSV-A	G	KC559442
RSV-A	G	KC559443
RSV-A	G	KC559444
RSV-A	G	KC559445
RSV-A	G	KC559446
RSV-A	G	KC559447
RSV-A	G	KC559448
RSV-A	G	KC677855
RSV-A	G	KC677856
RSV-A	G	KC677858
RSV-A	G	KC677861
RSV-A	G	KC677862
RSV-A	G	KC677863
RSV-A	G	KC677865
RSV-A	G	KC677866
RSV-A	G	KC677867
RSV-A	G	KC677870
RSV-A	G	KC677871
RSV-A	G	KC677873
RSV-A	G	KC677874
RSV-A	G	KC677876
RSV-A	G	KC677878
RSV-A	G	KC731482
RSV-A	G	KC731483
RSV-A	G	KC754738
RSV-A	G	KC754741
RSV-A	G	KC754742
RSV-A	G	KC754744
RSV-A	G	KC763335
RSV-A	G	KC763337
RSV-A	G	KC763339
RSV-A	G	KC978856
RSV-A	G	KF530260
RSV-A	G	KF530261
RSV-A	G	KF530268
RSV-A	G	KF530269
RSV-A	G	KF826816
RSV-A	G	KF826817
RSV-A	G	KF826821
RSV-A	G	KF826823
RSV-A	G	KF826826
RSV-A	G	KF826827
RSV-A	G	KF826828
RSV-A	G	KF826831
RSV-A	G	KF826832
RSV-A	G	KF826833
RSV-A	G	KF826838
RSV-A	G	KF826840
RSV-A	G	KF826841
RSV-A	G	KF826846
RSV-A	G	KF826847
RSV-A	G	KF826848
RSV-A	G	KF826850
RSV-A	G	KF826852
RSV-A	G	KF826854
RSV-A	G	KF826855
RSV-A	G	KF826856
RSV-A	G	KF915152
RSV-A	G	KF915162
RSV-A	G	KF915163
RSV-A	G	KF915164
RSV-A	G	KF915165
RSV-A	G	KF915166
RSV-A	G	KF915167
RSV-A	G	KF915169
RSV-A	G	KF915171
RSV-A	G	KF915172
RSV-A	G	KF915174
RSV-A	G	KF915175
RSV-A	G	KF915176
RSV-A	G	KF915177
RSV-A	G	KF915178
RSV-A	G	KF915179
RSV-A	G	KF915180
RSV-A	G	KF915181
RSV-A	G	KF915182
RSV-A	G	KF915183
RSV-A	G	KF915184
RSV-A	G	KF915185
RSV-A	G	KF915186
RSV-A	G	KF915187
RSV-A	G	KF915188
RSV-A	G	KF915189
RSV-A	G	KF915190
RSV-A	G	KF915191
RSV-A	G	KF915194
RSV-A	G	KF915197
RSV-A	G	KF915203
RSV-A	G	KF915204
RSV-A	G	KF915208
RSV-A	G	KF915212
RSV-A	G	KF915213
RSV-A	G	KF915214
RSV-A	G	KF915215
RSV-A	G	KF915216
RSV-A	G	KF915217
RSV-A	G	KF915220
RSV-A	G	KF915221
RSV-A	G	KF915224
RSV-A	G	KF915227
RSV-A	G	KF915228
RSV-A	G	KF915229
RSV-A	G	KF915231
RSV-A	G	KF915233
RSV-A	G	KF915234
RSV-A	G	KF915235
RSV-A	G	KF915236
RSV-A	G	KF915243
RSV-A	G	KF915247
RSV-A	G	KF915249
RSV-A	G	KF915251
RSV-A	G	KF915259
RSV-A	G	KF973337
RSV-A	G	KJ627246
RSV-A	G	KJ627248
RSV-A	G	KJ627250
RSV-A	G	KJ627252
RSV-A	G	KJ627255
RSV-A	G	KJ627256
RSV-A	G	KJ627257
RSV-A	G	KJ627259
RSV-A	G	KJ627260
RSV-A	G	KJ627264
RSV-A	G	KJ627267
RSV-A	G	KJ627269
RSV-A	G	KJ627270
RSV-A	G	KJ627271
RSV-A	G	KJ627272
RSV-A	G	KJ627274
RSV-A	G	KJ627276
RSV-A	G	KJ627286
RSV-A	G	KJ627287
RSV-A	G	KJ627288
RSV-A	G	KJ627290
RSV-A	G	KJ627293
RSV-A	G	KJ627294
RSV-A	G	KJ627297
RSV-A	G	KJ627300
RSV-A	G	KJ627304
RSV-A	G	KJ627307
RSV-A	G	KJ627308
RSV-A	G	KJ627311
RSV-A	G	KJ627315
RSV-A	G	KJ627316
RSV-A	G	KJ627319
RSV-A	G	KJ627322
RSV-A	G	KJ627325
RSV-A	G	KJ627326
RSV-A	G	KJ627327
RSV-A	G	KJ627328
RSV-A	G	KJ627336
RSV-A	G	KJ627337
RSV-A	G	KJ627339
RSV-A	G	KJ627343
RSV-A	G	KJ627345
RSV-A	G	KJ627350
RSV-A	G	KJ627351
RSV-A	G	KJ627352
RSV-A	G	KJ627353
RSV-A	G	KJ627355
RSV-A	G	KJ627357
RSV-A	G	KJ627358
RSV-A	G	KJ627360
RSV-A	G	KJ627361
RSV-A	G	KJ627362
RSV-A	G	KJ627367
RSV-A	G	KJ627369
RSV-A	G	KJ627370
RSV-A	G	KJ627371
RSV-A	G	KJ627372
RSV-A	G	KJ627374
RSV-A	G	KJ627648
RSV-A	G	KJ627649
RSV-A	G	KJ627651
RSV-A	G	KJ627655
RSV-A	G	KJ627656
RSV-A	G	KJ627659
RSV-A	G	KJ627660
RSV-A	G	KJ627665
RSV-A	G	KJ627668
RSV-A	G	KJ627670
RSV-A	G	KJ627677
RSV-A	G	KJ627680
RSV-A	G	KJ627681
RSV-A	G	KJ627684
RSV-A	G	KJ627686
RSV-A	G	KJ627689
RSV-A	G	KJ627690
RSV-A	G	KJ627691
RSV-A	G	KJ627693
RSV-A	G	KJ627698
RSV-A	G	KJ627701
RSV-A	G	KJ627702
RSV-A	G	KJ627708
RSV-A	G	KJ627711
RSV-A	G	KJ627714
RSV-A	G	KJ627717
RSV-A	G	KJ627724
RSV-A	G	KJ627731
RSV-A	G	KJ627733
RSV-A	G	KJ627734
RSV-A	G	KJ627735
RSV-A	G	KJ627737
RSV-A	G	KJ627739
RSV-A	G	KJ627740
RSV-A	G	KJ641590
RSV-A	G	KJ643496
RSV-A	G	KJ643527
RSV-A	G	KJ672427
RSV-A	G	KJ672428
RSV-A	G	KJ672429
RSV-A	G	KJ672434
RSV-A	G	KJ672435
RSV-A	G	KJ672442
RSV-A	G	KJ672449
RSV-A	G	KJ672457
RSV-A	G	KJ672458
RSV-A	G	KJ672463
RSV-A	G	KJ672465
RSV-A	G	KJ672469
RSV-A	G	KJ672471
RSV-A	G	KJ672474
RSV-A	G	KJ672475
RSV-A	G	KJ672483
RSV-A	G	KJ723461
RSV-A	G	KJ723462
RSV-A	G	KJ723464
RSV-A	G	KJ723465
RSV-A	G	KJ723468
RSV-A	G	KJ723472
RSV-A	G	KJ723473
RSV-A	G	KJ723474
RSV-A	G	KJ723475
RSV-A	G	KJ723478
RSV-A	G	KJ723483
RSV-A	G	KJ723486
RSV-A	G	KJ723487
RSV-A	G	KJ723489
RSV-A	G	KJ723491
RSV-A	G	KJ723492
RSV-A	G	KJ939935
RSV-A	G	KJ939936
RSV-A	G	KJ939941
RSV-A	G	KJ939942
RSV-A	G	KJ939943
RSV-A	G	KJ939944
RSV-A	G	KJ939946
RSV-A	G	KJ939947
RSV-A	G	KJ939948
RSV-A	G	KJ939949
RSV-A	G	KJ939951
RSV-A	G	KJ939961
RSV-A	G	KJ939962
RSV-A	G	KJ939965
RSV-A	G	KJ939967
RSV-A	G	KJ939968
RSV-A	G	KJ939969
RSV-A	G	KJ939970
RSV-A	G	KM042382
RSV-A	G	KM042384
RSV-A	G	KM042385
RSV-A	G	KM042386
RSV-A	G	KM042388
RSV-A	G	KM042390
RSV-A	G	KM042391
RSV-A	G	KM042392
RSV-A	G	KM402619
RSV-A	G	KM402620
RSV-A	G	KM402621
RSV-A	G	KM402622
RSV-A	G	KM402623
RSV-A	G	KM402624
RSV-A	G	KM402625
RSV-A	G	KM402626
RSV-A	G	KM402627
RSV-A	G	KM402628
RSV-A	G	KM402629
RSV-A	G	KM402630
RSV-A	G	KM402631
[truncated: 2,956 more rows]
